# Supplementary material for: Single-Target Regulators Constitute the Minority Group of Transcription Factors in Escherichia coli K-12
Source: Front Microbiol. 2021 Jun 18;12:697803. doi: 10.3389/fmicb.2021.697803 (PMC8249747; doi:10.3389/fmicb.2021.697803)
Supplement: Supplementary Table 1 — Primers used in this study. [file Table_1.XLSX]

## Sheet: Table S1
Table S1. Primers used in this study
(A) For gel shift assay
name	sequence
aaeX/qseA-F	ATAACGGGAAACAGACTCAT
aaeX/qseA-R	GCGTTTTAGTCGTTCCAT
rspA-F	GAAATTATTGGATGCTTTCT
rspA-R	GTTCGATTCCTTGCATCGCT
(B) For northern blot analysis
qseA-F	GTGTTTGCCAAAGTAGTTGAA
qseA-R	AATTTGGCATCGTGTGCGTCG
aaeB-F	GGCGATGGGCCATTTTACGGA
aaeB-R	CTTATGCTTGGCCTTGTGCAA
rspA-F	TGAAAACCACCTACGGCATG
rspA-R	TATTTCGCCGCCAGCTTTTC
(C) For RT-qPCR
rrsA-F	TGCATCTGATACTGGCAAGC
rrsA-R	TACGCATTTCACCGCTACAC
rspA-F	TGAAAACCACCTACGGCATG
rspA-R	ACCGCGTCAAACAATTTCGG
rspB-F	TTGGCGTCATTGATGCAGTG
rspB-R	ACAGCCAGTGTCGTACAAAC
